# Supplementary material for: ZNF281/Zfp281 is a target of miR‐1 and counteracts muscle differentiation
Source: Mol Oncol. 2019 Dec 24;14(2):294–308. doi: 10.1002/1878-0261.12605 (PMC6998661; doi:10.1002/1878-0261.12605)
Supplement: Supplementary file 7 — Table S2 . Oligonucleotides used in the study. [file MOL2-14-294-s007.xlsx]

## Sheet: Sheet1
Nicolai et al. Supplementary Table S2. Oligonucleotides used in the study
Oligonucleotides used for cloning and mutagenesis
Name	Sequence (5’ to 3’)
human ZNF281 3’UTR F XbaI	AGCATCTAGAGGTCCCAAAAGTGGCCAGG
human ZNF281 3’UTR R XbaI	CAGGTCTAGAAAAGCTATCATTCCAGGCT
mouse Zfp281 3’UTR F XbaI	ACGATCTAGAGGTCTCGAGAGTGACCAGGCTGGGAGTCTAATG
mouse Zfp281 3’UTR R XbaI	CAGGTCTAGACCTACAGCTTAAGAGATACAGGGGTAAAGGTCCTC
human ZNF281 3’UTR MUT34/449 F	CTAATGTAATTTTGTTTTATTTTGGGAATGTTTCTACACGATC
human ZNF281 3’UTR MUT34/449 R	GATCGTGTAGAAACATTCCCAAAATAAAACAAAATTACATTAG
human ZNF281 3’UTR MUT1 F	CTGAACTTCCAAACCACCTGGTAGAACAAATATTC
human ZNF281 3’UTR MUT1 R	GAATATTTGTTCTACCAGGTGGTTTGGAAGTTCAG
human ZNF281 3’UTR MUT23 F	GAATGTTTCTACACGATCCCCTTTCAATGCAACTTTTCA
human ZNF281 3’UTR MUT23 R	TGAAAAGTTGCATTGAAAGGGGATCGTGTAGAAACATTC
human ZNF281 3’UTR MUT33 F	CTATTAAGAATAATGTGATGCATATTTAGTTTATTTTGTTAG
human ZNF281 3’UTR MUT33 R	CTAACAAAATAAACTAAATATGCATCACATTATTCTTAATAG
human ZNF281 3’UTR MUT125 F	AGCAATCAAATTTACATGTATGCCCAAATGTTTTAAACGC
human ZNF281 3’UTR MUT125 R	GCGTTTAAAACATTTGGGCATACATGTAAATTTGATTGCT
human ZNF281 3’UTR MUT203 R	CAGGTCTAGACTATCTGTAAATTGGATATTCCATTACAG
human ZNF281 3’UTR MUT129 R1	ACGACTGCAGAAAACATTTGGGCTATTCCCTGAC
human ZNF281 3’UTR MUT129 F1	ACGACTGCAGGTTGCTAGGATTAAGGTTATTCTAATTGC
human ZNF281 3’UTR MUT129 R2	CAGGTCTAGAAAAGCTATCATTCCAGGCTTTGATC
mouse Zfp281 CDS F EcoRV	GGCCGATATCATGAAAATCGGCAGCGGGTT
mouse Zfp281 CDS R XbaI	GGCCTCTAGATTACCTGTAACTCTGGCTGG
Oligonucleotides used for qPCR
Name	Sequence (5’ to 3’)
human b-actin F	GTTGCTATCCAGGCTGTGCTA
human b-actin R	AATGTCACGCACGATTTCCCG
human ZNF281 F	GAGGACACATAGTGGAGAAAAGCC
human ZNF281 R	TGAGACAACACAGCCAGATTACCC
human cMYC F	AATGAAAAGGCCCCCAAGGTAGTTATCC
human cMYC R	GTCGTTTCCGCAACAAGTCCTCTTC
human cd11b F	GCCGGTGAAATATGCTGTCT
human cd11b R	GCGGTCCCATATGACAGTCT
human cd11c F	CGTTCGACACATCCGTGTA
human cd11c R	TTTGCCTCCTCCATCATTTC
human cd14 F	GCCCTTACCAGCCTAGACCT
human cd14 R	CCCGTCCAGTGTCAGGTTAT
human MPO F	GCACGCCCAACAACATCGAC
human MPO R	ATGCTGAACACACCCTCGTT
mouse GAPDH F	CCTCGTCCCGTAGACAAAATG
mouse GAPDH R	TCTCCACTTTGCCACTGCAA
mouse Zfp281 F	TCCTTGGTGAGCATCAAGCAG
mouse Zfp281 R	GCCTGGTGATCGCTCTTCAG
