# Supplementary material for: ZNF281/Zfp281 is a target of miR‐1 and counteracts muscle differentiation
Source: Mol Oncol. 2019 Dec 24;14(2):294–308. doi: 10.1002/1878-0261.12605 (PMC6998661; doi:10.1002/1878-0261.12605)
Supplement: Supplementary file 8 — Table S3 . Pre‐miR, Anti‐miR and siRNAs used for transfection. [file MOL2-14-294-s008.xlsx]

## Sheet: Sheet1
Nicolai et al. Supplementary Table S3. Pre-miR, Anti-miR and siRNAs used for transfection
Name	Assay ID
Negative control	AM17110
miR-1	PM10617
miR-23a	PM10644
miR-23b	PM12931
miR-33a	PM12410
miR-33b	PM12289
miR-125a	PM12561
miR-125b	PM10148
miR-129	PM10195
miR-449a	PM11127
miR-449b	PM11521
miR-34a	PM11030
miR-34b	PM10743
miR-34c	PM11039
miR-203	PM10152
miR-134	PM10341
miR-519	PM12965
Anti-miR-1	AM10617
siCtrl	4390844
siZfp281	L-057818-01
